# Supplementary material for: Crosstalk between ORMDL3, serine palmitoyltransferase, and 5-lipoxygenase in the sphingolipid and eicosanoid metabolic pathways
Source: J Lipid Res. 2021 Sep 22;62:100121. doi: 10.1016/j.jlr.2021.100121 (PMC8527048; doi:10.1016/j.jlr.2021.100121)
Supplement: Supplemental Table S1 [file mmc1.xlsx]

## Sheet: Supplementary Table I
			Crosstalk between ORMDL3, serine palmitoyltransferase, and 5-lipoxygenase in the sphingolipid and eicosanoid metabolic pathways
			Viktor Bugajev1*, Tomas Paulenda1, Pavol Utekal1, Michal Mrkacek1, Ivana Halova1, Ladislav Kuchar2, Ondrej Kuda3, Petra Vavrova1, Björn Schuster4,5, Sergio Fuentes-Liso1, Lucie Potuckova1, Daniel Smrz6, Sara Cernohouzova1, Lubica Draberova1, Monika Bambouskova1 and Petr Draber1
			Supplemental Table I: List of primers.
				Name of the primer	Forward/reverse	Sequence 5’ - 3’*
			Cloning:
			ORMDL3 into pGEX-4T-2 vector	GST-ORMDL3	forward	AAAGAATTCCCAATGTGGGCACAGCAC
			ORMDL3 into pGEX-4T-2 vector	GST-ORMDL3	reverse	AAAGCGGCCGCTCAGTACTTATTGATTCCAAAG
			LTC4S into pGEX-4T-2 vector	GST-LTC4S	forward	AAAGAATTCCCAAGGACGAGGTAGCTCTACTG
			LTC4S into pGEX-4T-2 vector	GST-LTC4S	reverse	AAAGCGGCCGCTCAGGCCCACGGCAGCAGCG
			FLAP into pGEX-4T-2 vector	GST-FLAP	forward	AAAGAATTCCCGATCAAGAGGCTGTGGGCAAC
			FLAP into pGEX-4T-2 vector	GST-FLAP	reverse	AAAGCGGCCGCTCAGGGGATGAGAAGCAGCGG
			human 5-LO into pGEX-4T-2 vector	GST-5-LO	forward	AAAGAATTCCCCCCTCCTACACGGTCAC
			human 5-LO into pGEX-4T-2 vector	GST-5-LO	reverse	AAAGTCGACTCAGATGGCCACACTGTTCG
			exchanging of MYC with TS in ORMDL3-MYC	ORMDL3-TS	forward	AAAGGATCCGGGAGCGCTTGGAGCCACCCGCAGTTCGAAAAAGGTGGAGGTTCTGGCGGTGGATCGGGAGG
			exchanging of MYC with TS in ORMDL3-MYC	ORMDL3-TS	reverse	TTTGCGGCCGCCTCGAGTTATTTCTCGAACTGCGGGTGGCTCCACGCTGAACCTCCCGATCCACCGCCAGA
			insertion of murine 5-LO into pCDH-CMV-MCS-EF1-Puro	5-LO-pCDH	forward	AAAGAATTCGGCCCTCCTACACGGTCACCGTG
			insertion of murine 5-LO into pCDH-CMV-MCS-EF1-Puro	5-LO-pCDH	reverse	AAAGCGGCCGCTTAGATGGCTACGCTGTTGGG
			insertion of TS tag into 5-LO-pCDH	TS-5-LO	forward	AAATCTAGAGCCGCCACCATGGCTAGCGCATGGAGTCATCCTCAATTCGAGAAAGGTGGAGGTTCTGGCGGTGGA
			insertion of TS tag into 5-LO-pCDH	TS-5-LO	reverse	TTTGAATTCGTCCGGATTTTTCGAACTGCGGGTGGCTCCACGCTGAACCTCCCGATCCACCGCCAGAACCTCCAC
			tSTIM1 into pCDH-CMV-MCS-EF1-Puro by ORMDL3-SA excition	TS-tSTIM1	forward	AAAATCTAGAGCCACCATGGATGTATGCGTCCGTCTTGCCCTG
			tSTIM1 into pCDH-CMV-MCS-EF1-Puro	TS-tSTIM1	reverse	AAAAGGATCCCTTCTTCATGTGCTCCTTGGAGTAACGG
			exchanging of MYC with FLAG in MYC-ORMDL3	FLAG-ORMDL3	forward	AAATCTAGAGCCGCCACCATGGACTACAAAGACGATGACGACAAGCTCGAGCGAATTCAAA
			exchanging of MYC with FLAG in MYC-ORMDL3	FLAG-ORMDL3	reverse	TTTGAATTCGCTCGAGCTTGTCGTCATCGTCTTTGTAGTCCATGGTGGCGGCTCTAGATTT
			exchanging of MYC with HA in MYC-ORMDL3	HA-ORMDL3	forward	AAATCTAGAGCCGCCACCATGTACCCATACGATGTTCCAGATTACGCTCTCGAGCGAATTCAAA
			exchanging of MYC with HA in MYC-ORMDL3	HA-ORMDL3	reverse	AAAGAATTCGCTCGAGAGCGTAATCTGGAACATCGTATGGGTACATGGTGGCGGCTCTAGAAAA
			insertion of murine 5-LO or 5-LOW13/75/102A into pCDH (Gen)	5-LO-pCDH (Gen) or 5-LOW13/75/102A	forward	AAAATCTAGAGCCGCCACCATGCCCTCCTACACGGTCACC
			insertion of ORMDL3 into pCDH-CMV-MCS-EF1-Gen	ORMDL3-pCDH (Gen)	forward	AAAATCTAGAGCCGCCACCATGAATGTGGGCACAGCACACAG
			mutation of murine 5-LO (5-LOW13/75/102A) PCR1	Trp13	forward	ATGCCCTCCTACACGGTCACCGTGGCCACCGGCAGCCAGGCCTTCGCGGGCACCGAC
			mutation of murine 5-LO (5-LOW13/75/102A) PCR1	Trp75	reverse	CCAGTCATCATGGAGGGCGTATTTGCGCTTCTCAATTTTGACTAGG
			mutation of murine 5-LO (5-LOW13/75/102A) PCR2	Trp75	forward	GAGAAGCGCAAATACGCCCTCCATGATGACTGGTACCTGAAGTAC
			mutation of murine 5-LO (5-LOW13/75/102A) PCR2	Trp102	reverse	GCCCTCGCCTGTGATGGCGCGGTAACATGGGAACTCGATG
			mutation of murine 5-LO (5-LOW13/75/102A) PCR3	Trp102	forward	CCCATGTTACCGCGCCATCACAGGCGAGGGCGAG
			mutation of murine 5-LO (5-LOW13/75/102A) PCR3	R3	reverse	TTAGATGGCTACGCTGTTGGGAATCCTGTC
			qPCR [size in kbp]:
			ubiquitin [160]	ubiquitin F	forward	ATGTGAAGGCCAAGATCCAG
			ubiquitin [160]	ubiquitin R	reverse	TAATAGCCACCCCTCAGACG
			HPRT [109]	HPRT F	forward	CTGGTGAAAAGGACCTCTCGAA
			HPRT [109]	HPRT R	reverse	CTGAAGTACTCATTATAGTCAAGGGCAT
			ORMDL3 [124]	ORMDL3 F	forward	CCAACCTTATCCACAACCTGG
			ORMDL3 [124]	ORMDL3 R	reverse	GACCCCGTAGTCCATCTGC
			ORMDL2 [134]	ORMDL2 F	forward	CACAGCGAAGTAAACCCCAAC
			ORMDL2 [134]	ORMDL2 R	reverse	AGGGTCCAGACAACAGGAATG
			ORMDL1 [174]	ORMDL1 F	forward	ACAGTGAGGTAAACCCCAATACT
			ORMDL1 [174]	ORMDL1 R	reverse	GCAAAAACACATACATCCCCAGA
			TNF-α [61]	TNF-α F	forward	CCCTCACACTCAGATCATCTTCT
			TNF-α [61]	TNF-α R	reverse	GCTACGACGTGGGCTACAG
