# Supplementary material for: Crosstalk between ORMDL3, serine palmitoyltransferase, and 5-lipoxygenase in the sphingolipid and eicosanoid metabolic pathways
Source: J Lipid Res. 2021 Sep 22;62:100121. doi: 10.1016/j.jlr.2021.100121 (PMC8527048; doi:10.1016/j.jlr.2021.100121)
Supplement: Supplemental data 3 [file mmc4.xlsx]

## Sheet: 5-lipoxygenase
	GenBank:				No. Of distinct peptides assigned for Alox5 (in green): 20
	AAC37673.1 arachidonate 5-lipoxygenase [Mus musculus]				Coverage 34/100 %
	slice	missed cleavages	m/z	z	sequence	error
1	[163-166]	0	500.2827	1	k.DLPR.d
2	[653-656]	1	503.2936	1	r.NKNK.k
3	[211-214]	0	506.3337	1	k.IFVK.i
4	[532-535]	1	519.2885	1	k.SREK.l
5	[70-73]	1	545.3406	1	k.IEKR.k
6	[114-118]	1	546.2994	1	r.DGRAK.l
7	[117-121]	1	558.3722	1	r.AKLAR.d
8	[316-320]	0	559.3198	1	k.NLANK.i
9	[353-356]	0	573.3507	1	k.IWVR.s
10	[529-533]	1	590.3620	1	k.SIKSR.e
11	[130-133]	1	596.3376	1	k.QHRR.k
12	[523-528]	0	606.3246	1	k.ASGFPK.s
13	[135-139]	0	617.3253	1	k.ELEAR.q
14	[633-637]	0	619.3232	1	k.EAMIR.f
15	[36-40]	0	625.3668	1	k.HLLDK.a
16	[653-657]	2	631.3886	1	r.NKNKK.l
17	[633-637]	0	635.3181	1	k.EAMIR.f [1xOxidation]
18	[85-89]	0	637.3919	1	k.YITLK.t
19	[70-74]	2	673.4355	1	k.IEKRK.y
20	[574-580]	0	681.3930	1	r.APPPTAK.g
21	[668-674]	0	713.4192	1	r.IPNSVAI.
22	[140-144]	1	722.3944	1	r.QKQYR.w
23	[130-134]	2	724.4325	1	k.QHRRK.e
24	[522-528]	1	734.4196	1	k.KASGFPK.s
25	[134-139]	1	745.4203	1	r.KELEAR.q
26	[249-255]	0	786.4178	1	r.CTALPPK.l [1xCarbamidomethyl]
27	[396-402]	0	807.5199	1	k.LLVAHVR.f
28	[529-535]	2	847.4996	1	k.SIKSREK.l
29	[135-141]	1	873.4789	1	k.ELEARQK.q
30	[114-121]	2	886.5217	1	r.DGRAKLAR.d
31	[133-139]	2	901.5214	1	r.RKELEAR.q
32	[403-410]	0	907.5247	1	r.FTIAINTK.a
33	[346-352]	0	908.4876	1	k.YDWLLAK.i
34	[215-222]	0	919.4843	1	k.ISNTISER.v
35	[520-528]	2	919.5360	1	r.GKKASGFPK.s
36	[633-639]	1	922.4927	1	k.EAMIRFR.k
37	[160-166]	1	925.4672	1	k.CHKDLPR.d [1xCarbamidomethyl]
38	[523-531]	1	934.5356	1	k.ASGFPKSIK.s
39	[633-639]	1	938.4876	1	k.EAMIRFR.k [1xOxidation]
40	[248-255]	1	942.5189	1	k.RCTALPPK.l [1xCarbamidomethyl]
41	[167-174]	0	981.4524	1	r.DIQFDSEK.g
42	[122-129]	0	981.5364	1	r.DDQIHILK.q
43	[134-141]	2	1001.5738	1	r.KELEARQK.q
44	[512-519]	0	1002.4713	1	k.DVYVYGMR.g
45	[512-519]	0	1018.4662	1	k.DVYVYGMR.g [1xOxidation]	2.3
46	[633-640]	2	1050.5877	1	k.EAMIRFRK.n
47	[41-48]	0	1061.4687	1	k.AFYNDFER.g	0.7
48	[522-531]	2	1062.6306	1	k.KASGFPKSIK.s
49	[633-640]	2	1066.5826	1	k.EAMIRFRK.n [1xOxidation]
50	[185-193]	0	1107.5615	1	k.AMENLFINR.f
51	[185-193]	0	1123.5565	1	k.AMENLFINR.f [1xOxidation]	1.5
52	[403-412]	1	1134.6630	1	r.FTIAINTKAR.e
53	[175-184]	0	1141.5888	1	k.GVDFVLNYSK.a	1.5
54	[215-224]	1	1146.6477	1	k.ISNTISERVK.n
55	[386-395]	0	1149.6779	1	r.QLPAVHPLFK.l	0.7
56	[523-533]	2	1177.6688	1	k.ASGFPKSIKSR.e
57	[512-521]	1	1187.5878	1	k.DVYVYGMRGK.k
58	[512-521]	1	1203.5827	1	k.DVYVYGMRGK.k [1xOxidation]
59	[103-113]	0	1272.6947	1	r.WITGEGEIVLR.d	-0.5
60	[658-667]	0	1286.6416	1	k.LPYYYLSPDR.i	0.1
61	[512-522]	2	1315.6827	1	k.DVYVYGMRGKK.a
62	[135-144]	2	1320.7019	1	k.ELEARQKQYR.w
63	[119-129]	1	1321.7587	1	k.LARDDQIHILK.q
64	[641-652]	0	1327.7580	1	k.NLEAIISVIAER.n	-0.2
65	[512-522]	2	1331.6776	1	k.DVYVYGMRGKK.a [1xOxidation]
66	[122-132]	1	1402.7550	1	r.DDQIHILKQHR.r
67	[211-222]	1	1406.8002	1	k.IFVKISNTISER.v
68	[657-667]	1	1414.7365	1	k.KLPYYYLSPDR.i	0.7
69	[75-84]	0	1438.6790	1	k.YWLHDDWYLK.y	-1.5
70	[640-652]	1	1455.8530	1	r.KNLEAIISVIAER.n
71	[163-174]	1	1462.7172	1	k.DLPRDIQFDSEK.g
72	[346-356]	1	1462.8205	1	k.YDWLLAKIWVR.s
73	[425-439]	0	1482.7230	1	k.ANATGGGGHVQMVQR.a
74	[425-439]	0	1498.7179	1	k.ANATGGGGHVQMVQR.a [1xOxidation]	-1.4
75	[413-424]	0	1514.7196	1	r.EQLICEYGLFDK.a [1xCarbamidomethyl]	-5.0
76	[117-129]	2	1520.8907	1	r.AKLARDDQIHILK.q
77	[122-133]	2	1558.8561	1	r.DDQIHILKQHRR.k
78	[74-84]	1	1566.7740	1	r.KYWLHDDWYLK.y	3.2
79	[641-654]	1	1569.8959	1	k.NLEAIISVIAERNK.n
80	[103-116]	1	1600.8442	1	r.WITGEGEIVLRDGR.a
81	[372-385]	0	1622.8359	1	r.THLVSEVFGIAMYR.q	-1.8
82	[211-224]	2	1633.9636	1	k.IFVKISNTISERVK.n
83	[372-385]	0	1638.8308	1	r.THLVSEVFGIAMYR.q [1xOxidation]
84	[90-102]	0	1654.7319	1	k.TPHGDYIEFPCYR.w [1xCarbamidomethyl]	-0.9
85	[581-595]	0	1654.9010	1	k.GVVTIEQIVDTLPDR.g	-0.8
86	[655-667]	2	1656.8744	1	k.NKKLPYYYLSPDR.i
87	[256-269]	0	1663.8030	1	k.LPVTTEMVECSLER.q [1xCarbamidomethyl]
88	[36-48]	1	1667.8176	1	k.HLLDKAFYNDFER.g
89	[256-269]	0	1679.7979	1	k.LPVTTEMVECSLER.q [1xCarbamidomethyl; 1xOxidation]	-2.0
90	[396-410]	1	1696.0268	1	k.LLVAHVRFTIAINTK.a
91	[640-654]	2	1697.9908	1	r.KNLEAIISVIAERNK.n
92	[73-84]	2	1722.8751	1	k.RKYWLHDDWYLK.y
93	[411-424]	1	1741.8578	1	k.AREQLICEYGLFDK.a [1xCarbamidomethyl]
94	[119-132]	2	1742.9773	1	k.LARDDQIHILKQHR.r
95	[459-472]	0	1758.7138	1	r.GMDSTEDMPFYFYR.d
96	[638-652]	2	1759.0225	1	r.FRKNLEAIISVIAER.n
97	[459-472]	0	1774.7087	1	r.GMDSTEDMPFYFYR.d [1xOxidation]
98	[459-472]	0	1790.7036	1	r.GMDSTEDMPFYFYR.d [2xOxidation]
99	[145-159]	0	1790.8571	1	r.WMEWNPGFPLSIDAK.c
100	[357-371]	0	1790.9296	1	r.SSDFHVHQTITHLLR.t
101	[103-118]	2	1799.9763	1	r.WITGEGEIVLRDGRAK.l
102	[145-159]	0	1806.8520	1	r.WMEWNPGFPLSIDAK.c [1xOxidation]
103	[641-656]	2	1812.0338	1	k.NLEAIISVIAERNKNK.k
104	[581-597]	1	1868.0236	1	k.GVVTIEQIVDTLPDRGR.s
105	[160-174]	2	1887.9018	1	k.CHKDLPRDIQFDSEK.g [1xCarbamidomethyl]
106	[396-412]	2	1923.1651	1	k.LLVAHVRFTIAINTKAR.e
107	[386-402]	1	1938.1800	1	r.QLPAVHPLFKLLVAHVR.f
108	[440-456]	0	1941.9626	1	r.AVQDLTYSSLCFPEAIK.a [1xCarbamidomethyl]	-2.6
109	[658-674]	1	1981.0429	1	k.LPYYYLSPDRIPNSVAI.
110	[457-472]	1	1985.8520	1	k.ARGMDSTEDMPFYFYR.d
111	[457-472]	1	2001.8470	1	k.ARGMDSTEDMPFYFYR.d [1xOxidation]
112	[457-472]	1	2017.8419	1	k.ARGMDSTEDMPFYFYR.d [2xOxidation]
113	[75-89]	1	2057.0531	1	k.YWLHDDWYLKYITLK.t
114	[167-184]	1	2104.0233	1	r.DIQFDSEKGVDFVLNYSK.a
115	[657-674]	2	2109.1379	1	k.KLPYYYLSPDRIPNSVAI.
116	[298-315]	0	2148.0616	1	k.TDPCTHQFLAAPICLLYK.n [2xCarbamidomethyl]
117	[440-458]	1	2169.1009	1	r.AVQDLTYSSLCFPEAIKAR.g [1xCarbamidomethyl]
118	[74-89]	2	2185.1481	1	r.KYWLHDDWYLKYITLK.t
119	[194-210]	0	2189.9208	1	r.FMHMFQSSWHDFADFEK.i
120	[194-210]	0	2205.9157	1	r.FMHMFQSSWHDFADFEK.i [1xOxidation]
121	[145-162]	1	2216.0416	1	r.WMEWNPGFPLSIDAKCHK.d [1xCarbamidomethyl]
122	[194-210]	0	2221.9106	1	r.FMHMFQSSWHDFADFEK.i [2xOxidation]	-2.6
123	[175-193]	1	2230.1325	1	k.GVDFVLNYSKAMENLFINR.f
124	[145-162]	1	2232.0365	1	r.WMEWNPGFPLSIDAKCHK.d [1xCarbamidomethyl; 1xOxidation]
125	[142-159]	1	2238.0801	1	k.QYRWMEWNPGFPLSIDAK.c
126	[175-193]	1	2246.1274	1	k.GVDFVLNYSKAMENLFINR.f [1xOxidation]
127	[142-159]	1	2254.0750	1	k.QYRWMEWNPGFPLSIDAK.c [1xOxidation]
128	[85-102]	1	2273.1060	1	k.YITLKTPHGDYIEFPCYR.w [1xCarbamidomethyl]
129	[49-69]	0	2314.1337	1	r.GAVDSYDVTVDEELGEIYLVK.i	-3.4
130	[574-595]	1	2317.2762	1	r.APPPTAKGVVTIEQIVDTLPDR.g
131	[353-371]	1	2345.2625	1	k.IWVRSSDFHVHQTITHLLR.t
132	[249-269]	1	2431.2030	1	r.CTALPPKLPVTTEMVECSLER.q [2xCarbamidomethyl]
133	[249-269]	1	2447.1979	1	r.CTALPPKLPVTTEMVECSLER.q [2xCarbamidomethyl; 1xOxidation]
134	[140-159]	2	2494.2336	1	r.QKQYRWMEWNPGFPLSIDAK.c
135	[140-159]	2	2510.2285	1	r.QKQYRWMEWNPGFPLSIDAK.c [1xOxidation]
136	[574-597]	2	2530.3988	1	r.APPPTAKGVVTIEQIVDTLPDRGR.s
137	[163-184]	2	2585.2882	1	k.DLPRDIQFDSEKGVDFVLNYSK.a
138	[248-269]	2	2587.3041	1	k.RCTALPPKLPVTTEMVECSLER.q [2xCarbamidomethyl]
139	[248-269]	2	2603.2990	1	k.RCTALPPKLPVTTEMVECSLER.q [2xCarbamidomethyl; 1xOxidation]
140	[403-424]	2	2630.3647	1	r.FTIAINTKAREQLICEYGLFDK.a [1xCarbamidomethyl]
141	[142-162]	2	2663.2646	1	k.QYRWMEWNPGFPLSIDAKCHK.d [1xCarbamidomethyl]
142	[194-214]	1	2677.2366	1	r.FMHMFQSSWHDFADFEKIFVK.i
143	[142-162]	2	2679.2595	1	k.QYRWMEWNPGFPLSIDAKCHK.d [1xCarbamidomethyl; 1xOxidation]
144	[49-72]	1	2684.3553	1	r.GAVDSYDVTVDEELGEIYLVKIEK.r
145	[298-320]	1	2688.3636	1	k.TDPCTHQFLAAPICLLYKNLANK.i [2xCarbamidomethyl]
146	[321-345]	0	2692.4556	1	k.IVPIAIQLNQTPGESNPIFLPTDSK.y
147	[194-214]	1	2693.2316	1	r.FMHMFQSSWHDFADFEKIFVK.i [1xOxidation]
148	[145-166]	2	2697.3065	1	r.WMEWNPGFPLSIDAKCHKDLPR.d [1xCarbamidomethyl]
149	[194-214]	1	2709.2265	1	r.FMHMFQSSWHDFADFEKIFVK.i [2xOxidation]
150	[145-166]	2	2713.3014	1	r.WMEWNPGFPLSIDAKCHKDLPR.d [1xCarbamidomethyl; 1xOxidation]
151	[372-395]	1	2753.4960	1	r.THLVSEVFGIAMYRQLPAVHPLFK.l
152	[372-395]	1	2769.4909	1	r.THLVSEVFGIAMYRQLPAVHPLFK.l [1xOxidation]
153	[225-247]	0	2823.3382	1	k.NHWQEDLMFGYQFLNGCNPVLIK.r [1xCarbamidomethyl]
154	[386-410]	2	2826.6869	1	r.QLPAVHPLFKLLVAHVRFTIAINTK.a
155	[225-247]	0	2839.3331	1	k.NHWQEDLMFGYQFLNGCNPVLIK.r [1xCarbamidomethyl; 1xOxidation]
156	[49-73]	2	2840.4564	1	r.GAVDSYDVTVDEELGEIYLVKIEKR.k
157	[90-113]	1	2908.4087	1	k.TPHGDYIEFPCYRWITGEGEIVLR.d [1xCarbamidomethyl]
158	[413-439]	1	2978.4247	1	r.EQLICEYGLFDKANATGGGGHVQMVQR.a [1xCarbamidomethyl]
159	[225-248]	1	2979.4393	1	k.NHWQEDLMFGYQFLNGCNPVLIKR.c [1xCarbamidomethyl]
160	[413-439]	1	2994.4197	1	r.EQLICEYGLFDKANATGGGGHVQMVQR.a [1xCarbamidomethyl; 1xOxidation]
161	[225-248]	1	2995.4342	1	k.NHWQEDLMFGYQFLNGCNPVLIKR.c [1xCarbamidomethyl; 1xOxidation]
162	[223-247]	1	3050.5015	1	r.VKNHWQEDLMFGYQFLNGCNPVLIK.r [1xCarbamidomethyl]
163	[223-247]	1	3066.4964	1	r.VKNHWQEDLMFGYQFLNGCNPVLIK.r [1xCarbamidomethyl; 1xOxidation]
164	[167-193]	2	3192.5670	1	r.DIQFDSEKGVDFVLNYSKAMENLFINR.f
165	[270-297]	0	3192.5947	1	r.QLSLEQEVQEGNIFIVDYELLDGIDANK.t
166	[411-439]	2	3205.5630	1	k.AREQLICEYGLFDKANATGGGGHVQMVQR.a [1xCarbamidomethyl]
167	[223-248]	2	3206.6026	1	r.VKNHWQEDLMFGYQFLNGCNPVLIKR.c [1xCarbamidomethyl]
168	[167-193]	2	3208.5619	1	r.DIQFDSEKGVDFVLNYSKAMENLFINR.f [1xOxidation]
169	[411-439]	2	3221.5579	1	k.AREQLICEYGLFDKANATGGGGHVQMVQR.a [1xCarbamidomethyl; 1xOxidation]
170	[223-248]	2	3222.5976	1	r.VKNHWQEDLMFGYQFLNGCNPVLIKR.c [1xCarbamidomethyl; 1xOxidation]
171	[316-345]	1	3232.7576	1	k.NLANKIVPIAIQLNQTPGESNPIFLPTDSK.y
172	[346-371]	2	3234.7323	1	k.YDWLLAKIWVRSSDFHVHQTITHLLR.t
173	[90-116]	2	3236.5582	1	k.TPHGDYIEFPCYRWITGEGEIVLRDGR.a [1xCarbamidomethyl]
174	[185-210]	1	3278.4645	1	k.AMENLFINRFMHMFQSSWHDFADFEK.i
175	[185-210]	1	3294.4594	1	k.AMENLFINRFMHMFQSSWHDFADFEK.i [1xOxidation]
176	[185-210]	1	3310.4543	1	k.AMENLFINRFMHMFQSSWHDFADFEK.i [2xOxidation]
177	[185-210]	1	3326.4492	1	k.AMENLFINRFMHMFQSSWHDFADFEK.i [3xOxidation]
178	[41-69]	1	3356.5845	1	k.AFYNDFERGAVDSYDVTVDEELGEIYLVK.i
179	[357-385]	1	3394.7477	1	r.SSDFHVHQTITHLLRTHLVSEVFGIAMYR.q
180	[425-456]	1	3405.6678	1	k.ANATGGGGHVQMVQRAVQDLTYSSLCFPEAIK.a [1xCarbamidomethyl]
181	[357-385]	1	3410.7426	1	r.SSDFHVHQTITHLLRTHLVSEVFGIAMYR.q [1xOxidation]
182	[425-456]	1	3421.6627	1	k.ANATGGGGHVQMVQRAVQDLTYSSLCFPEAIK.a [1xCarbamidomethyl; 1xOxidation]
183	[85-113]	2	3526.7828	1	k.YITLKTPHGDYIEFPCYRWITGEGEIVLR.d [1xCarbamidomethyl]
184	[372-402]	2	3541.9981	1	r.THLVSEVFGIAMYRQLPAVHPLFKLLVAHVR.f
185	[372-402]	2	3557.9930	1	r.THLVSEVFGIAMYRQLPAVHPLFKLLVAHVR.f [1xOxidation]
186	[194-222]	2	3577.7031	1	r.FMHMFQSSWHDFADFEKIFVKISNTISER.v
187	[321-352]	1	3581.9254	1	k.IVPIAIQLNQTPGESNPIFLPTDSKYDWLLAK.i
188	[194-222]	2	3593.6981	1	r.FMHMFQSSWHDFADFEKIFVKISNTISER.v [1xOxidation]
189	[194-222]	2	3609.6930	1	r.FMHMFQSSWHDFADFEKIFVKISNTISER.v [2xOxidation]
190	[425-458]	2	3632.8060	1	k.ANATGGGGHVQMVQRAVQDLTYSSLCFPEAIKAR.g [1xCarbamidomethyl]
191	[425-458]	2	3648.8010	1	k.ANATGGGGHVQMVQRAVQDLTYSSLCFPEAIKAR.g [1xCarbamidomethyl; 1xOxidation]
192	[75-102]	2	3692.7671	1	k.YWLHDDWYLKYITLKTPHGDYIEFPCYR.w [1xCarbamidomethyl]
193	[41-72]	2	3726.8061	1	k.AFYNDFERGAVDSYDVTVDEELGEIYLVKIEK.r
194	[225-255]	2	3746.8393	1	k.NHWQEDLMFGYQFLNGCNPVLIKRCTALPPK.l [2xCarbamidomethyl]
195	[225-255]	2	3762.8342	1	k.NHWQEDLMFGYQFLNGCNPVLIKRCTALPPK.l [2xCarbamidomethyl; 1xOxidation]
196	[185-214]	2	3765.7803	1	k.AMENLFINRFMHMFQSSWHDFADFEKIFVK.i
197	[1-35]	0	3775.7506	1	.MPSYTVTVATGSQWFAGTDDYIYLSLIGSAGCSEK.h [1xCarbamidomethyl]
198	[185-214]	2	3781.7753	1	k.AMENLFINRFMHMFQSSWHDFADFEKIFVK.i [1xOxidation]
199	[1-35]	0	3791.7455	1	.MPSYTVTVATGSQWFAGTDDYIYLSLIGSAGCSEK.h [1xCarbamidomethyl; 1xOxidation]
200	[185-214]	2	3797.7702	1	k.AMENLFINRFMHMFQSSWHDFADFEKIFVK.i [2xOxidation]
201	[185-214]	2	3813.7651	1	k.AMENLFINRFMHMFQSSWHDFADFEKIFVK.i [3xOxidation]
202	[440-472]	2	3908.7968	1	r.AVQDLTYSSLCFPEAIKARGMDSTEDMPFYFYR.d [1xCarbamidomethyl]
203	[440-472]	2	3924.7918	1	r.AVQDLTYSSLCFPEAIKARGMDSTEDMPFYFYR.d [1xCarbamidomethyl; 1xOxidation]
204	[440-472]	2	3940.7867	1	r.AVQDLTYSSLCFPEAIKARGMDSTEDMPFYFYR.d [1xCarbamidomethyl; 2xOxidation]
205	[353-385]	2	3949.0806	1	k.IWVRSSDFHVHQTITHLLRTHLVSEVFGIAMYR.q
206	[215-247]	2	3950.9680	1	k.ISNTISERVKNHWQEDLMFGYQFLNGCNPVLIK.r [1xCarbamidomethyl]
207	[36-69]	2	3962.9335	1	k.HLLDKAFYNDFERGAVDSYDVTVDEELGEIYLVK.i
208	[353-385]	2	3965.0755	1	k.IWVRSSDFHVHQTITHLLRTHLVSEVFGIAMYR.q [1xOxidation]
209	[215-247]	2	3966.9629	1	k.ISNTISERVKNHWQEDLMFGYQFLNGCNPVLIK.r [1xCarbamidomethyl; 1xOxidation]
210	[316-352]	2	4122.2274	1	k.NLANKIVPIAIQLNQTPGESNPIFLPTDSKYDWLLAK.i
211	[321-356]	2	4136.2583	1	k.IVPIAIQLNQTPGESNPIFLPTDSKYDWLLAKIWVR.s
212	[598-632]	0	4220.0409	1	r.SCWHLGAVWALSQFQENELFLGMYPEEHFIEKPVK.e [1xCarbamidomethyl]
213	[598-632]	0	4236.0358	1	r.SCWHLGAVWALSQFQENELFLGMYPEEHFIEKPVK.e [1xCarbamidomethyl; 1xOxidation]
214	[536-573]	0	4341.0896	1	k.LSEYLTVVIFTASAQHAAVNFGQYDWCSWIPNAPPTMR.a [1xCarbamidomethyl]
215	[536-573]	0	4357.0845	1	k.LSEYLTVVIFTASAQHAAVNFGQYDWCSWIPNAPPTMR.a [1xCarbamidomethyl; 1xOxidation]
216	[1-40]	1	4382.0996	1	.MPSYTVTVATGSQWFAGTDDYIYLSLIGSAGCSEKHLLDK.a [1xCarbamidomethyl]
217	[1-40]	1	4398.0945	1	.MPSYTVTVATGSQWFAGTDDYIYLSLIGSAGCSEKHLLDK.a [1xCarbamidomethyl; 1xOxidation]
218	[175-210]	2	4401.0355	1	k.GVDFVLNYSKAMENLFINRFMHMFQSSWHDFADFEK.i
219	[175-210]	2	4417.0304	1	k.GVDFVLNYSKAMENLFINRFMHMFQSSWHDFADFEK.i [1xOxidation]
220	[175-210]	2	4433.0253	1	k.GVDFVLNYSKAMENLFINRFMHMFQSSWHDFADFEK.i [2xOxidation]
221	[596-632]	1	4433.1634	1	r.GRSCWHLGAVWALSQFQENELFLGMYPEEHFIEKPVK.e [1xCarbamidomethyl]
222	[175-210]	2	4449.0202	1	k.GVDFVLNYSKAMENLFINRFMHMFQSSWHDFADFEK.i [3xOxidation]
223	[596-632]	1	4449.1583	1	r.GRSCWHLGAVWALSQFQENELFLGMYPEEHFIEKPVK.e [1xCarbamidomethyl; 1xOxidation]
224	[357-395]	2	4525.4078	1	r.SSDFHVHQTITHLLRTHLVSEVFGIAMYRQLPAVHPLFK.l
225	[357-395]	2	4541.4027	1	r.SSDFHVHQTITHLLRTHLVSEVFGIAMYRQLPAVHPLFK.l [1xOxidation]
226	[534-573]	1	4598.2272	1	r.EKLSEYLTVVIFTASAQHAAVNFGQYDWCSWIPNAPPTMR.a [1xCarbamidomethyl]
227	[534-573]	1	4614.2221	1	r.EKLSEYLTVVIFTASAQHAAVNFGQYDWCSWIPNAPPTMR.a [1xCarbamidomethyl; 1xOxidation]
228	[473-511]	0	4623.1647	1	r.DDGLLVWEAIQSFTMEVVSIYYENDQVVEEDQELQDFVK.d
229	[473-511]	0	4639.1596	1	r.DDGLLVWEAIQSFTMEVVSIYYENDQVVEEDQELQDFVK.d [1xOxidation]
230	[598-637]	1	4820.3462	1	r.SCWHLGAVWALSQFQENELFLGMYPEEHFIEKPVKEAMIR.f [1xCarbamidomethyl]
231	[598-637]	1	4836.3411	1	r.SCWHLGAVWALSQFQENELFLGMYPEEHFIEKPVKEAMIR.f [1xCarbamidomethyl; 1xOxidation]
232	[256-297]	1	4837.3798	1	k.LPVTTEMVECSLERQLSLEQEVQEGNIFIVDYELLDGIDANK.t [1xCarbamidomethyl]
233	[532-573]	2	4841.3603	1	k.SREKLSEYLTVVIFTASAQHAAVNFGQYDWCSWIPNAPPTMR.a [1xCarbamidomethyl]
234	[598-637]	1	4852.3361	1	r.SCWHLGAVWALSQFQENELFLGMYPEEHFIEKPVKEAMIR.f [1xCarbamidomethyl; 2xOxidation]
235	[256-297]	1	4853.3747	1	k.LPVTTEMVECSLERQLSLEQEVQEGNIFIVDYELLDGIDANK.t [1xCarbamidomethyl; 1xOxidation]
236	[532-573]	2	4857.3552	1	k.SREKLSEYLTVVIFTASAQHAAVNFGQYDWCSWIPNAPPTMR.a [1xCarbamidomethyl; 1xOxidation]
237	[413-456]	2	4901.3695	1	r.EQLICEYGLFDKANATGGGGHVQMVQRAVQDLTYSSLCFPEAIK.a [2xCarbamidomethyl]
238	[413-456]	2	4917.3645	1	r.EQLICEYGLFDKANATGGGGHVQMVQRAVQDLTYSSLCFPEAIK.a [2xCarbamidomethyl; 1xOxidation]

## Sheet: keratin, type I cytoskeletal 10
	NCBI Reference Sequence:				No. Of distinct peptides assigned for keratin, type I cytoskeletal 10 (in green): 18
	NP_000412.4; keratin, type I cytoskeletal 10 isoform 1 [Homo sapiens]				Coverage 40/72 %
	slice	missed cleavages	m/z	z	sequence	error
1	[1-4]	0	508.2548	1	.MSVR.y [1xOxidation]
2	[195-198]	0	512.2351	1	r.DYSK.y
3	[36-40]	0	521.2930	1	r.ISSSK.g
4	[5-9]	0	571.2722	1	r.YSSSK.h
5	[202-207]	0	704.3825	1	k.TIDDLK.n
6	[10-15]	0	736.3373	1	k.HYSSSR.s
7	[180-184]	0	754.3406	1	k.EWYEK.h
8	[229-235]	0	807.3995	1	r.LAADDFR.l
9	[157-163]	0	809.4403	1	r.LASYLDK.v
10	[363-369]	0	847.4520	1	k.SEITELR.r
11	[286-292]	0	916.3829	1	k.NHEEEMK.d
12	[286-292]	0	932.3778	1	k.NHEEEMK.d [1xOxidation]
13	[195-201]	1	966.4567	1	r.DYSKYYK.t
14	[238-245]	0	993.5000	1	k.YENEVALR.q
15	[178-184]	1	995.5197	1	k.IKEWYEK.h
16	[363-370]	1	1003.5531	1	k.SEITELRR.n
17	[258-266]	0	1031.5983	1	r.VLDELTLTK.a
18	[285-292]	1	1044.4779	1	k.KNHEEEMK.d
19	[1-9]	1	1044.5143	1	.MSVRYSSSK.h
20	[229-237]	1	1048.5786	1	r.LAADDFRLK.y
21	[285-292]	1	1060.4728	1	k.KNHEEEMK.d [1xOxidation]
22	[1-9]	1	1060.5092	1	.MSVRYSSSK.h [1xOxidation]
23	[157-165]	1	1064.6099	1	r.LASYLDKVR.a
24	[148-156]	0	1090.5310	1	k.VTMQNLNDR.l	-0.0
25	[148-156]	0	1106.5259	1	k.VTMQNLNDR.l [1xOxidation]
26	[335-343]	0	1109.4898	1	k.DAEAWFNEK.s	1.3
27	[185-194]	0	1118.5086	1	k.HGNSHQGEPR.d	0.7
28	[199-207]	1	1158.6041	1	k.YYKTIDDLK.n
29	[442-450]	0	1165.5848	1	r.LENEIQTYR.s	-1.4
30	[568-580]	0	1185.5230	1	k.SSSSGSVGESSSK.g
31	[257-266]	1	1187.6994	1	r.RVLDELTLTK.a
32	[246-256]	0	1201.6171	1	r.QSVEADINGLR.r
33	[236-245]	1	1234.6790	1	r.LKYENEVALR.q	1.1
34	[334-343]	1	1237.5848	1	r.KDAEAWFNEK.s
35	[451-464]	0	1262.5971	1	r.SLLEGEGSSGGGGR.g
36	[5-15]	1	1288.5917	1	r.YSSSKHYSSSR.s
37	[286-295]	1	1300.5950	1	k.NHEEEMKDLR.n
38	[286-295]	1	1316.5899	1	k.NHEEEMKDLR.n [1xOxidation]
39	[335-345]	1	1324.6168	1	k.DAEAWFNEKSK.e
40	[246-257]	1	1357.7183	1	r.QSVEADINGLRR.v	4.1
41	[323-333]	0	1365.6393	1	r.SQYEQLAEQNR.k	-1.1
42	[166-177]	0	1381.6482	1	r.ALEESNYELEGK.i	-4.0
43	[387-399]	0	1390.6809	1	k.QSLEASLAETEGR.y
44	[285-295]	2	1428.6900	1	k.KNHEEEMKDLR.n
45	[440-450]	1	1434.7700	1	k.IRLENEIQTYR.s	-0.8
46	[285-295]	2	1444.6849	1	k.KNHEEEMKDLR.n [1xOxidation]
47	[334-345]	2	1452.7118	1	r.KDAEAWFNEKSK.e
48	[323-334]	1	1493.7343	1	r.SQYEQLAEQNRK.d	0.1
49	[568-583]	1	1495.6983	1	k.SSSSGSVGESSSKGPR.y
50	[16-35]	0	1549.6772	1	r.SGGGGGGGGCGGGGGVSSLR.i [1xCarbamidomethyl]
51	[185-198]	1	1611.7259	1	k.HGNSHQGEPRDYSK.y
52	[166-179]	1	1622.8272	1	r.ALEESNYELEGKIK.e	3.6
53	[164-177]	1	1636.8177	1	k.VRALEESNYELEGK.i
54	[195-207]	2	1651.8214	1	r.DYSKYYKTIDDLK.n
55	[568-584]	2	1658.7616	1	k.SSSSGSVGESSSKGPRY.
56	[41-59]	0	1707.7721	1	k.GSLGGGFSSGGFSGGSFSR.g	-0.9
57	[1-15]	2	1761.8337	1	.MSVRYSSSKHYSSSR.s
58	[1-15]	2	1777.8286	1	.MSVRYSSSKHYSSSR.s [1xOxidation]
59	[371-386]	0	1797.0116	1	r.NVQALEIELQSQLALK.q	0.1
60	[180-194]	1	1853.8314	1	k.EWYEKHGNSHQGEPR.d
61	[164-179]	2	1877.9967	1	k.VRALEESNYELEGKIK.e
62	[148-163]	1	1880.9535	1	k.VTMQNLNDRLASYLDK.v
63	[148-163]	1	1896.9484	1	k.VTMQNLNDRLASYLDK.v [1xOxidation]
64	[370-386]	1	1953.1128	1	r.RNVQALEIELQSQLALK.q
65	[346-362]	0	1996.9710	1	k.ELTTEIDNNIEQISSYK.s	1.7
66	[229-245]	2	2023.0607	1	r.LAADDFRLKYENEVALR.q
67	[16-40]	1	2051.9523	1	r.SGGGGGGGGCGGGGGVSSLRISSSK.g [1xCarbamidomethyl]
68	[185-201]	2	2065.9475	1	k.HGNSHQGEPRDYSKYYK.t
69	[423-439]	0	2082.9648	1	r.AETECQNTEYQQLLDIK.i [1xCarbamidomethyl]
70	[178-194]	2	2095.0104	1	k.IKEWYEKHGNSHQGEPR.d
71	[267-284]	0	2096.0468	1	k.ADLEMQIESLTEELAYLK.k	-2.1
72	[267-284]	0	2112.0417	1	k.ADLEMQIESLTEELAYLK.k [1xOxidation]
73	[148-165]	2	2136.1230	1	k.VTMQNLNDRLASYLDKVR.a
74	[148-165]	2	2152.1179	1	k.VTMQNLNDRLASYLDKVR.a [1xOxidation]
75	[238-256]	1	2176.0993	1	k.YENEVALRQSVEADINGLR.r
76	[36-59]	1	2210.0473	1	r.ISSSKGSLGGGFSSGGFSGGSFSR.g
77	[344-362]	1	2212.0979	1	k.SKELTTEIDNNIEQISSYK.s
78	[267-285]	1	2224.1417	1	k.ADLEMQIESLTEELAYLKK.n
79	[267-285]	1	2240.1366	1	k.ADLEMQIESLTEELAYLKK.n [1xOxidation]
80	[10-35]	1	2266.9966	1	k.HYSSSRSGGGGGGGGCGGGGGVSSLR.i [1xCarbamidomethyl]
81	[238-257]	2	2332.2004	1	k.YENEVALRQSVEADINGLRR.v
82	[60-86]	0	2342.9843	1	r.GSSGGGCFGGSSGGYGGLGGFGGGSFR.g [1xCarbamidomethyl]	1.7
83	[180-198]	2	2347.0486	1	k.EWYEKHGNSHQGEPRDYSK.y
84	[423-441]	1	2352.1500	1	r.AETECQNTEYQQLLDIKIR.l [1xCarbamidomethyl]
85	[166-184]	2	2358.1500	1	r.ALEESNYELEGKIKEWYEK.h
86	[208-228]	0	2367.2627	1	k.NQILNLTTDNANILLQIDNAR.l	0.8
87	[246-266]	2	2370.2987	1	r.QSVEADINGLRRVLDELTLTK.a
88	[442-464]	1	2409.1641	1	r.LENEIQTYRSLLEGEGSSGGGGR.g
89	[236-256]	2	2417.2783	1	r.LKYENEVALRQSVEADINGLR.r
90	[157-177]	2	2427.2402	1	r.LASYLDKVRALEESNYELEGK.i
91	[323-343]	2	2584.2063	1	r.SQYEQLAEQNRKDAEAWFNEK.s
92	[440-464]	2	2678.3492	1	k.IRLENEIQTYRSLLEGEGSSGGGGR.g
93	[400-422]	0	2746.4192	1	r.YCVQLSQIQAQISALEEQLQQIR.a [1xCarbamidomethyl]
94	[10-40]	2	2769.2717	1	k.HYSSSRSGGGGGGGGCGGGGGVSSLRISSSK.g [1xCarbamidomethyl]
95	[363-386]	2	2781.5469	1	k.SEITELRRNVQALEIELQSQLALK.q
96	[5-35]	2	2819.2510	1	r.YSSSKHYSSSRSGGGGGGGGCGGGGGVSSLR.i [1xCarbamidomethyl]
97	[346-369]	1	2825.4051	1	k.ELTTEIDNNIEQISSYKSEITELR.r
98	[296-322]	0	2872.3928	1	r.NVSTGDVNVEMNAAPGVDLTQLLNNMR.s	-3.0
99	[296-322]	0	2888.3877	1	r.NVSTGDVNVEMNAAPGVDLTQLLNNMR.s [1xOxidation]
100	[296-322]	0	2904.3826	1	r.NVSTGDVNVEMNAAPGVDLTQLLNNMR.s [2xOxidation]
101	[346-370]	2	2981.5062	1	k.ELTTEIDNNIEQISSYKSEITELRR.n
102	[344-369]	2	3040.5321	1	k.SKELTTEIDNNIEQISSYKSEITELR.r
103	[202-228]	1	3052.6273	1	k.TIDDLKNQILNLTTDNANILLQIDNAR.l
104	[258-284]	1	3108.6272	1	r.VLDELTLTKADLEMQIESLTEELAYLK.k
105	[267-292]	2	3121.5068	1	k.ADLEMQIESLTEELAYLKKNHEEEMK.d
106	[258-284]	1	3124.6221	1	r.VLDELTLTKADLEMQIESLTEELAYLK.k [1xOxidation]
107	[267-292]	2	3137.5017	1	k.ADLEMQIESLTEELAYLKKNHEEEMK.d [1xOxidation]
108	[267-292]	2	3153.4966	1	k.ADLEMQIESLTEELAYLKKNHEEEMK.d [2xOxidation]
109	[208-235]	1	3155.6444	1	k.NQILNLTTDNANILLQIDNARLAADDFR.l
110	[371-399]	1	3168.6747	1	r.NVQALEIELQSQLALKQSLEASLAETEGR.y
111	[258-285]	2	3236.7222	1	r.VLDELTLTKADLEMQIESLTEELAYLKK.n
112	[258-285]	2	3252.7171	1	r.VLDELTLTKADLEMQIESLTEELAYLKK.n [1xOxidation]
113	[293-322]	1	3256.6049	1	k.DLRNVSTGDVNVEMNAAPGVDLTQLLNNMR.s
114	[257-284]	2	3264.7283	1	r.RVLDELTLTKADLEMQIESLTEELAYLK.k
115	[293-322]	1	3272.5998	1	k.DLRNVSTGDVNVEMNAAPGVDLTQLLNNMR.s [1xOxidation]
116	[257-284]	2	3280.7233	1	r.RVLDELTLTKADLEMQIESLTEELAYLK.k [1xOxidation]
117	[293-322]	1	3288.5947	1	k.DLRNVSTGDVNVEMNAAPGVDLTQLLNNMR.s [2xOxidation]
118	[335-362]	2	3302.5699	1	k.DAEAWFNEKSKELTTEIDNNIEQISSYK.s
119	[370-399]	2	3324.7758	1	r.RNVQALEIELQSQLALKQSLEASLAETEGR.y
120	[208-237]	2	3396.8234	1	k.NQILNLTTDNANILLQIDNARLAADDFRLK.y
121	[423-450]	2	3498.7169	1	r.AETECQNTEYQQLLDIKIRLENEIQTYR.s [1xCarbamidomethyl]
122	[199-228]	2	3506.8489	1	k.YYKTIDDLKNQILNLTTDNANILLQIDNAR.l
123	[16-59]	2	3740.7066	1	r.SGGGGGGGGCGGGGGVSSLRISSSKGSLGGGFSSGGFSGGSFSR.g [1xCarbamidomethyl]
124	[202-235]	2	3841.0090	1	k.TIDDLKNQILNLTTDNANILLQIDNARLAADDFR.l
125	[41-86]	1	4031.7386	1	k.GSLGGGFSSGGFSGGSFSRGSSGGGCFGGSSGGYGGLGGFGGGSFR.g [1xCarbamidomethyl]
126	[387-422]	1	4118.0823	1	k.QSLEASLAETEGRYCVQLSQIQAQISALEEQLQQIR.a [1xCarbamidomethyl]
127	[286-322]	2	4153.9700	1	k.NHEEEMKDLRNVSTGDVNVEMNAAPGVDLTQLLNNMR.s
128	[286-322]	2	4169.9649	1	k.NHEEEMKDLRNVSTGDVNVEMNAAPGVDLTQLLNNMR.s [1xOxidation]
129	[286-322]	2	4185.9598	1	k.NHEEEMKDLRNVSTGDVNVEMNAAPGVDLTQLLNNMR.s [2xOxidation]
130	[286-322]	2	4201.9547	1	k.NHEEEMKDLRNVSTGDVNVEMNAAPGVDLTQLLNNMR.s [3xOxidation]
131	[296-333]	1	4219.0143	1	r.NVSTGDVNVEMNAAPGVDLTQLLNNMRSQYEQLAEQNR.k
132	[296-333]	1	4235.0092	1	r.NVSTGDVNVEMNAAPGVDLTQLLNNMRSQYEQLAEQNR.k [1xOxidation]
133	[296-333]	1	4251.0041	1	r.NVSTGDVNVEMNAAPGVDLTQLLNNMRSQYEQLAEQNR.k [2xOxidation]
134	[296-334]	2	4347.1092	1	r.NVSTGDVNVEMNAAPGVDLTQLLNNMRSQYEQLAEQNRK.d
135	[296-334]	2	4363.1041	1	r.NVSTGDVNVEMNAAPGVDLTQLLNNMRSQYEQLAEQNRK.d [1xOxidation]
136	[296-334]	2	4379.0991	1	r.NVSTGDVNVEMNAAPGVDLTQLLNNMRSQYEQLAEQNRK.d [2xOxidation]
137	[36-86]	2	4534.0137	1	r.ISSSKGSLGGGFSSGGFSGGSFSRGSSGGGCFGGSSGGYGGLGGFGGGSFR.g [1xCarbamidomethyl]
138	[293-333]	2	4603.2264	1	k.DLRNVSTGDVNVEMNAAPGVDLTQLLNNMRSQYEQLAEQNR.k
139	[293-333]	2	4619.2213	1	k.DLRNVSTGDVNVEMNAAPGVDLTQLLNNMRSQYEQLAEQNR.k [1xOxidation]
140	[293-333]	2	4635.2162	1	k.DLRNVSTGDVNVEMNAAPGVDLTQLLNNMRSQYEQLAEQNR.k [2xOxidation]
141	[400-439]	1	4810.3662	1	r.YCVQLSQIQAQISALEEQLQQIRAETECQNTEYQQLLDIK.i [2xCarbamidomethyl]

## Sheet: keratin, type II cytoskeletal 1
	NCBI Reference Sequence:				No. Of distinct peptides assigned for keratin, type II cytoskeletal 1 (in green): 19
	NP_006112.3 keratin, type II cytoskeletal 1 [Homo sapiens]				Coverage 42/86 %
	slice	missed cleavages	m/z	z	sequence	error
1	[404-407]	0	515.3300	1	r.VIQR.l
	[182-185]	0	517.2980	1	r.EQIK.s
	[39-45]	0	547.2583	1	r.SGGGGGR.f
	[178-181]	1	547.2947	1	k.SRER.e
	[439-443]	1	575.3148	1	k.DAKNK.l
	[247-251]	0	592.2685	1	k.SDQSR.l
	[242-246]	0	602.3508	1	r.VDQLK.s
	[456-460]	0	603.3097	1	k.EDLAR.l
	[4-8]	0	624.3100	1	r.QFSSR.s
	[433-438]	0	631.3410	1	r.GENALK.d
	[387-392]	0	670.3267	1	r.HGDSVR.n
	[299-304]	0	673.3879	1	k.VDLQAK.l
	[617-624]	0	678.3417	1	r.GSSSGGVK.s
	[38-45]	1	703.3594	1	r.RSGGGGGR.f
	[252-257]	0	704.3825	1	r.LDSELK.n
	[31-37]	0	739.3581	1	r.TTSSSTR.r
	[241-246]	1	758.4519	1	r.RVDQLK.s
	[176-181]	2	774.4581	1	k.VKSRER.e
	[404-409]	1	784.5152	1	r.VIQRLR.s
	[625-633]	0	795.3843	1	k.SSGGSSSVK.f
	[180-185]	1	802.4417	1	r.EREQIK.s
	[410-416]	0	804.4098	1	r.SEIDNVK.k
	[75-82]	0	832.4887	1	k.SISISVAR.g
	[66-74]	0	874.4993	1	r.SLVNLGGSK.s
	[30-37]	1	895.4592	1	r.RTTSSSTR.r
	[31-38]	1	895.4592	1	r.TTSSSTRR.s
	[270-276]	0	910.4153	1	k.YEDEINK.r
	[240-246]	2	914.5530	1	r.RRVDQLK.s
	[410-417]	1	932.5047	1	r.SEIDNVKK.q
	[433-441]	1	945.5000	1	r.GENALKDAK.n
	[396-403]	0	973.5313	1	k.IEISELNR.v	-3.4
	[456-463]	1	985.5789	1	k.EDLARLLR.d
	[1-8]	1	998.4836	1	.MSRQFSSR.s
	[290-298]	0	999.4452	1	k.DVDGAYMTK.v
	[387-395]	1	999.4966	1	r.HGDSVRNSK.i
	[589-602]	0	1006.4297	1	r.GGSGGGGGGSSGGR.g
	[1-8]	1	1014.4785	1	.MSRQFSSR.s [1xOxidation]
	[290-298]	0	1015.4401	1	k.DVDGAYMTK.v [1xOxidation]
	[484-492]	0	1033.5160	1	r.TLLEGEESR.m
	[178-185]	2	1045.5749	1	k.SREREQIK.s
	[30-38]	2	1051.5603	1	r.RTTSSSTRR.s
	[356-364]	0	1065.5211	1	k.AQYEDIAQK.s
	[270-277]	1	1066.5164	1	k.YEDEINKR.t
	[408-416]	1	1073.5949	1	r.LRSEIDNVK.k
	[4-12]	1	1087.5279	1	r.QFSSRSGYR.s
	[603-616]	0	1092.5028	1	r.GSGGGSSGGSIGGR.g
	[367-376]	0	1125.5422	1	k.AEAESLYQSK.y
	[289-298]	1	1127.5401	1	k.KDVDGAYMTK.v
	[464-472]	0	1141.5194	1	r.DYQELMNTK.l
	[289-298]	1	1143.5351	1	k.KDVDGAYMTK.v [1xOxidation]
	[268-276]	1	1152.5531	1	r.NKYEDEINK.r
	[464-472]	0	1157.5143	1	r.DYQELMNTK.l [1xOxidation]
	[75-86]	1	1159.6542	1	k.SISISVARGGGR.g
	[242-251]	1	1175.6015	1	r.VDQLKSDQSR.l
	[377-386]	0	1179.6004	1	k.YEELQITAGR.h	-0.1
	[433-443]	2	1187.6379	1	r.GENALKDAKNK.l
	[408-417]	2	1201.6899	1	r.LRSEIDNVKK.q
	[634-644]	0	1217.6161	1	k.FVSTTYSGVTR.
	[278-288]	0	1265.6372	1	r.TNAENEFVTIK.k	1.3
	[247-257]	1	1277.6332	1	k.SDQSRLDSELK.n
	[473-483]	0	1277.7100	1	k.LALDLEIATYR.t	0.2
	[356-366]	1	1280.6481	1	k.AQYEDIAQKSK.a
	[258-267]	0	1300.5296	1	k.NMQDMVEDYR.n	0.9
	[393-403]	1	1302.7012	1	r.NSKIEISELNR.v
	[344-355]	0	1302.7151	1	r.SLDLDSIIAEVK.a	-0.3
	[268-277]	2	1308.6543	1	r.NKYEDEINKR.t
	[258-267]	0	1316.5246	1	k.NMQDMVEDYR.n [1xOxidation]
	[241-251]	2	1331.7026	1	r.RVDQLKSDQSR.l
	[258-267]	0	1332.5195	1	k.NMQDMVEDYR.n [2xOxidation]
	[365-376]	1	1340.6692	1	k.SKAEAESLYQSK.y
	[444-455]	0	1357.6958	1	k.LNDLEDALQQAK.e
	[186-197]	0	1383.6903	1	k.SLNNQFASFIDK.v	-0.7
	[278-289]	1	1393.7322	1	r.TNAENEFVTIKK.d	-0.0
	[277-288]	1	1421.7383	1	k.RTNAENEFVTIK.k
	[31-45]	2	1423.6996	1	r.TTSSSTRRSGGGGGR.f
	[617-633]	1	1454.7081	1	r.GSSSGGVKSSGGSSSVK.f
	[1-12]	2	1461.7016	1	.MSRQFSSRSGYR.s
	[396-407]	1	1469.8435	1	k.IEISELNRVIQR.l
	[212-223]	0	1475.7489	1	k.WELLQQVDTSTR.t	-2.4
	[200-211]	0	1475.7853	1	r.FLEQQNQVLQTK.w	4.9
	[1-12]	2	1477.6965	1	.MSRQFSSRSGYR.s [1xOxidation]
	[461-472]	1	1523.7886	1	r.LLRDYQELMNTK.l
	[461-472]	1	1539.7836	1	r.LLRDYQELMNTK.l [1xOxidation]
	[258-269]	1	1542.6675	1	k.NMQDMVEDYRNK.y
	[277-289]	2	1549.8333	1	k.RTNAENEFVTIKK.d
	[258-269]	1	1558.6625	1	k.NMQDMVEDYRNK.y [1xOxidation]
	[404-416]	2	1569.9071	1	r.VIQRLRSEIDNVK.k
	[258-269]	1	1574.6574	1	k.NMQDMVEDYRNK.y [2xOxidation]
	[442-455]	1	1599.8337	1	k.NKLNDLEDALQQAK.e
	[186-199]	1	1638.8598	1	k.SLNNQFASFIDKVR.f	3.9
	[290-304]	1	1653.8152	1	k.DVDGAYMTKVDLQAK.l
	[13-29]	0	1657.7929	1	r.SGGGFSSGSAGIINYQR.r
	[290-304]	1	1669.8102	1	k.DVDGAYMTKVDLQAK.l [1xOxidation]
	[66-82]	1	1687.9701	1	r.SLVNLGGSKSISISVAR.g
	[418-432]	0	1716.8511	1	k.QISNLQQSISDAEQR.g	-0.4
	[198-211]	1	1730.9548	1	k.VRFLEQQNQVLQTK.w
	[396-409]	2	1739.0286	1	k.IEISELNRVIQRLR.s
	[603-624]	1	1751.8267	1	r.GSGGGSSGGSIGGRGSSSGGVK.s
	[46-65]	0	1765.7347	1	r.FSSCGGGGGSFGAGGGFGSR.s [1xCarbamidomethyl]	-1.3
	[289-304]	2	1781.9102	1	k.KDVDGAYMTKVDLQAK.l
	[289-304]	2	1797.9051	1	k.KDVDGAYMTKVDLQAK.l [1xOxidation]
	[393-407]	2	1799.0134	1	r.NSKIEISELNRVIQR.l
	[13-30]	1	1813.8940	1	r.SGGGFSSGSAGIINYQRR.t
	[377-392]	1	1830.9093	1	k.YEELQITAGRHGDSVR.n
	[417-432]	1	1844.9461	1	k.KQISNLQQSISDAEQR.g
	[242-257]	2	1860.9661	1	r.VDQLKSDQSRLDSELK.n
	[182-197]	1	1881.9705	1	r.EQIKSLNNQFASFIDK.v
	[439-455]	2	1913.9927	1	k.DAKNKLNDLEDALQQAK.e
	[444-460]	1	1941.9876	1	k.LNDLEDALQQAKEDLAR.l
	[387-403]	2	1954.0101	1	r.HGDSVRNSKIEISELNR.v
	[252-267]	1	1985.8943	1	r.LDSELKNMQDMVEDYR.n
	[224-239]	0	1993.9767	1	r.THNLEPYFESFINNLR.r	-1.5
	[625-644]	1	1993.9825	1	k.SSGGSSSVKFVSTTYSGVTR.	-4.4
	[252-267]	1	2001.8892	1	r.LDSELKNMQDMVEDYR.n [1xOxidation]
	[66-86]	2	2015.1356	1	r.SLVNLGGSKSISISVARGGGR.g
	[252-267]	1	2017.8841	1	r.LDSELKNMQDMVEDYR.n [2xOxidation]
	[589-616]	1	2079.9147	1	r.GGSGGGGGGSSGGRGSGGGSSGGSIGGR.g
	[456-472]	2	2108.0805	1	k.EDLARLLRDYQELMNTK.l
	[9-29]	1	2121.0108	1	r.SGYRSGGGFSSGSAGIINYQR.r
	[456-472]	2	2124.0754	1	k.EDLARLLRDYQELMNTK.l [1xOxidation]
	[182-199]	2	2137.1400	1	r.EQIKSLNNQFASFIDKVR.f
	[224-240]	1	2150.0778	1	r.THNLEPYFESFINNLRR.r	0.3
	[377-395]	2	2160.0792	1	k.YEELQITAGRHGDSVRNSK.i
	[180-197]	2	2167.1142	1	r.EREQIKSLNNQFASFIDK.v
	[442-460]	2	2184.1255	1	k.NKLNDLEDALQQAKEDLAR.l
	[252-269]	2	2228.0322	1	r.LDSELKNMQDMVEDYRNK.y
	[252-269]	2	2244.0271	1	r.LDSELKNMQDMVEDYRNK.y [1xOxidation]
	[252-269]	2	2260.0220	1	r.LDSELKNMQDMVEDYRNK.y [2xOxidation]
	[9-30]	2	2277.1119	1	r.SGYRSGGGFSSGSAGIINYQRR.t
	[367-386]	1	2286.1248	1	k.AEAESLYQSKYEELQITAGR.h
	[473-492]	1	2292.2082	1	k.LALDLEIATYRTLLEGEESR.m
	[39-65]	1	2293.9752	1	r.SGGGGGRFSSCGGGGGSFGAGGGFGSR.s [1xCarbamidomethyl]
	[224-241]	2	2306.1789	1	r.THNLEPYFESFINNLRRR.v
	[270-288]	2	2313.1357	1	k.YEDEINKRTNAENEFVTIK.k
	[444-463]	2	2324.2568	1	k.LNDLEDALQQAKEDLARLLR.d
	[418-438]	1	2329.1742	1	k.QISNLQQSISDAEQRGENALK.d
	[344-364]	1	2349.2184	1	r.SLDLDSIIAEVKAQYEDIAQK.s
	[278-298]	2	2374.1595	1	r.TNAENEFVTIKKDVDGAYMTK.v
	[519-549]	0	2383.9518	1	r.GGGGGGYGSGGSSYGSGGGSYGSGGGGGGGR.g	2.1
	[356-376]	2	2387.1725	1	k.AQYEDIAQKSKAEAESLYQSK.y
	[278-298]	2	2390.1544	1	r.TNAENEFVTIKKDVDGAYMTK.v [1xOxidation]
	[464-483]	1	2400.2115	1	r.DYQELMNTKLALDLEIATYR.t
	[464-483]	1	2416.2065	1	r.DYQELMNTKLALDLEIATYR.t [1xOxidation]
	[258-276]	2	2434.0650	1	k.NMQDMVEDYRNKYEDEINK.r
	[258-276]	2	2450.0599	1	k.NMQDMVEDYRNKYEDEINK.r [1xOxidation]
	[38-65]	2	2450.0763	1	r.RSGGGGGRFSSCGGGGGSFGAGGGFGSR.s [1xCarbamidomethyl]
	[417-438]	2	2457.2692	1	k.KQISNLQQSISDAEQRGENALK.d
	[258-276]	2	2466.0548	1	k.NMQDMVEDYRNKYEDEINK.r [2xOxidation]
	[365-386]	2	2501.2518	1	k.SKAEAESLYQSKYEELQITAGR.h
	[603-633]	2	2528.1931	1	r.GSGGGSSGGSIGGRGSSSGGVKSSGGSSSVK.f
	[13-37]	2	2534.2342	1	r.SGGGFSSGSAGIINYQRRTTSSSTR.r
	[247-267]	2	2559.1450	1	k.SDQSRLDSELKNMQDMVEDYR.n
	[344-366]	2	2564.3454	1	r.SLDLDSIIAEVKAQYEDIAQKSK.a
	[493-518]	0	2565.1668	1	r.MSGECAPNVSVSVSTSHTTISGGGSR.g [1xCarbamidomethyl]	0.8
	[247-267]	2	2575.1399	1	k.SDQSRLDSELKNMQDMVEDYR.n [1xOxidation]
	[493-518]	0	2581.1617	1	r.MSGECAPNVSVSVSTSHTTISGGGSR.g [1xCarbamidomethyl; 1xOxidation]
	[247-267]	2	2591.1348	1	k.SDQSRLDSELKNMQDMVEDYR.n [2xOxidation]
	[46-74]	1	2621.2161	1	r.FSSCGGGGGSFGAGGGFGSRSLVNLGGSK.s [1xCarbamidomethyl]
	[410-432]	2	2630.3380	1	r.SEIDNVKKQISNLQQSISDAEQR.g
	[418-441]	2	2643.3333	1	k.QISNLQQSISDAEQRGENALKDAK.n
	[617-644]	2	2653.3064	1	r.GSSSGGVKSSGGSSSVKFVSTTYSGVTR.
	[4-29]	2	2726.3030	1	r.QFSSRSGYRSGGGFSSGSAGIINYQR.r
	[589-624]	2	2739.2385	1	r.GGSGGGGGGSSGGRGSGGGSSGGSIGGRGSSSGGVK.s
	[461-483]	2	2782.4808	1	r.LLRDYQELMNTKLALDLEIATYR.t
	[461-483]	2	2798.4757	1	r.LLRDYQELMNTKLALDLEIATYR.t [1xOxidation]
	[200-223]	1	2932.5163	1	r.FLEQQNQVLQTKWELLQQVDTSTR.t
	[367-392]	2	2937.4337	1	k.AEAESLYQSKYEELQITAGRHGDSVR.n
	[186-211]	2	3095.6273	1	k.SLNNQFASFIDKVRFLEQQNQVLQTK.w
	[39-74]	2	3149.4566	1	r.SGGGGGRFSSCGGGGGSFGAGGGFGSRSLVNLGGSK.s [1xCarbamidomethyl]
	[198-223]	2	3187.6858	1	k.VRFLEQQNQVLQTKWELLQQVDTSTR.t
	[550-588]	0	3312.3081	1	r.GSYGSGGSSYGSGGGSYGSGGGGGGHGSYGSGSSSGGYR.g	1.9
	[464-492]	2	3414.7097	1	r.DYQELMNTKLALDLEIATYRTLLEGEESR.m
	[464-492]	2	3430.7046	1	r.DYQELMNTKLALDLEIATYRTLLEGEESR.m [1xOxidation]
	[46-82]	2	3434.6870	1	r.FSSCGGGGGSFGAGGGFGSRSLVNLGGSKSISISVAR.g [1xCarbamidomethyl]
	[212-239]	1	3450.7077	1	k.WELLQQVDTSTRTHNLEPYFESFINNLR.r
	[484-518]	1	3579.6650	1	r.TLLEGEESRMSGECAPNVSVSVSTSHTTISGGGSR.g [1xCarbamidomethyl]
	[484-518]	1	3595.6599	1	r.TLLEGEESRMSGECAPNVSVSVSTSHTTISGGGSR.g [1xCarbamidomethyl; 1xOxidation]
	[212-240]	2	3606.8088	1	k.WELLQQVDTSTRTHNLEPYFESFINNLRR.r
	[550-602]	1	4299.7200	1	r.GSYGSGGSSYGSGGGSYGSGGGGGGHGSYGSGSSSGGYRGGSGGGGGGSSGGR.g
	[305-343]	0	4527.2018	1	k.LDNLQQEIDFLTALYQAELSQMQTQISETNVILSMDNNR.s
	[305-343]	0	4543.1967	1	k.LDNLQQEIDFLTALYQAELSQMQTQISETNVILSMDNNR.s [1xOxidation]
	[305-343]	0	4559.1916	1	k.LDNLQQEIDFLTALYQAELSQMQTQISETNVILSMDNNR.s [2xOxidation]
	[473-518]	2	4838.3571	1	k.LALDLEIATYRTLLEGEESRMSGECAPNVSVSVSTSHTTISGGGSR.g [1xCarbamidomethyl]
	[473-518]	2	4854.3520	1	k.LALDLEIATYRTLLEGEESRMSGECAPNVSVSVSTSHTTISGGGSR.g [1xCarbamidomethyl; 1xOxidation]
	[200-239]	2	4907.4751	1	r.FLEQQNQVLQTKWELLQQVDTSTRTHNLEPYFESFINNLR.r
	[493-549]	1	4930.1008	1	r.MSGECAPNVSVSVSTSHTTISGGGSRGGGGGGYGSGGSSYGSGGGSYGSGGGGGGGR.g [1xCarbamidomethyl]
	[493-549]	1	4946.0957	1	r.MSGECAPNVSVSVSTSHTTISGGGSRGGGGGGYGSGGSSYGSGGGSYGSGGGGGGGR.g [1xCarbamidomethyl; 1xOxidation]
